# Supplementary material for: Rasagiline Inhibits Human Melanoma Cell Viability and Interacts Synergistically with Mitoxantrone and Antagonistically with Cisplatin—In Vitro Isobolographic Studies
Source: Cancers (Basel). 2025 Aug 3;17(15):2563. doi: 10.3390/cancers17152563 (PMC12345938; doi:10.3390/cancers17152563)
Supplement: Supplementary file 1 [file cancers-17-02563-s001.zip]

Archive with 1 entries (1 files):
- cancers-3781835-supplementary.pdf
